# Supplementary material for: Zebrafish Model-Based Assessment of Indoxyl Sulfate-Induced Oxidative Stress and Its Impact on Renal and Cardiac Development
Source: Antioxidants (Basel). 2022 Feb 16;11(2):400. doi: 10.3390/antiox11020400 (PMC8869691; doi:10.3390/antiox11020400)
Supplement: Supplementary file 1 [file antioxidants-11-00400-s001.zip]

Archive with 1 entries (1 files):
- antioxidants-1531423-supplementary.pptx
